# Supplementary material for: Impacts of School Nutrition Interventions on the Nutritional Status of School-Aged Children in Asia: A Systematic Review and Meta-Analysis
Source: Nutrients. 2022 Jan 28;14(3):589. doi: 10.3390/nu14030589 (PMC8839996; doi:10.3390/nu14030589)
Supplement: Supplementary file 1 [file nutrients-14-00589-s001.zip]

Archive with 1 entries (1 files):
- nutrients-1536587-supplementary.pdf
